# Supplementary material for: The DUX4–HIF1α Axis in Murine and Human Muscle Cells: A Link More Complex Than Expected
Source: Int J Mol Sci. 2024 Mar 15;25(6):3327. doi: 10.3390/ijms25063327 (PMC10969790; doi:10.3390/ijms25063327)
Supplement: Supplementary file 1 [file ijms-25-03327-s001.zip]

Archive with 1 entries (1 files):
- ijms-2825412-supplementary.pdf
